# Supplementary material for: Role of Innate and Adaptive Cytokines in the Survival of COVID-19 Patients
Source: Int J Mol Sci. 2022 Sep 7;23(18):10344. doi: 10.3390/ijms231810344 (PMC9499609; doi:10.3390/ijms231810344)
Supplement: Supplementary file 1 [file ijms-23-10344-s001.zip]

Archive with 1 entries (1 files):
- ijms-1846435-supplementary.pdf
